# Supplementary material for: Single-Molecule X-ray Scattering Used to Visualize the Conformation Distribution of Biological Molecules via Single-Object Scattering Sampling
Source: Int J Mol Sci. 2023 Dec 5;24(24):17135. doi: 10.3390/ijms242417135 (PMC10743147; doi:10.3390/ijms242417135)
Supplement: Supplementary file 1 [file ijms-24-17135-s001.zip]

Archive with 1 entries (1 files):
- ijms-2722754-supplementary.pdf
